# Supplementary material for: A new role for Rrm3 in repair of replication-born DNA breakage by sister chromatid recombination
Source: PLoS Genet. 2017 May 5;13(5):e1006781. doi: 10.1371/journal.pgen.1006781 (PMC5438189; doi:10.1371/journal.pgen.1006781)
Supplement: S1 Table — (XLSX) [file pgen.1006781.s005.xlsx]

## Sheet: Hoja1
Strain	Genotype	source
WSR-7D	MATa-inc trp1-1 ura3-1 ade2-1 his3-11,15 can1-100 ade3::gal-HO leu2Δ::SFA1	Muñoz-Galván et al, 2012
WSR-RR3	MATa-inc trp1-1 ura3-1 ade2-1 his3-11,15 can1-100 ade3::gal-HO leu2Δ::SFA1 rrm3∆::KANMX	This study
W-Lk	MATa-inc leu2-k::URA3-ADE2::leu2-k ura3 ade2 his3Δ200	Muñoz-Galván et al, 2013
W-Lk rrm3	W-Lk rrm3Δ::KANMX4	This study
YBG706	W303-1A RAD5+ leu2-k::URA3-ADE2::leu2-k	This study
YBG707	W303-1A RAD5+ rrm3Δ::KANMX leu2-k::URA3-ADE2::leu2-k	This study
YBG708	W303-1A RAD5+ rad3-102::HPHMX leu2-k::URA3-ADE2::leu2-k	This study
YBG709	W303-1A RAD5+ rad3-102::HPHMX rrm3Δ::KANMX leu2-k::URA3-ADE2::leu2-k	This study
YBP354	MATa-inc W303 RAD5+ ARS315-HO24B ade3Δ::GAL-HO leu2Δ5'::URA3 bar1Δ	This study
YBG355	MATa-inc W303 RAD5+ ARS315-HO24B ade3Δ::GAL-HO leu2Δ5'::URA3 bar1Δ rrm3Δ::KANMX	This study
JFR-4	MAT a-inc ade2-1 can1-100 his3-11,15 leu2∆::SFA1 trp1-1 ura3-1 ade3Δ::GAL-HO GAL::Leu2∆3´::ACT1-i∆3´::URA3 HYG-HO::ACT1-i∆5´::Leu2∆5´	Ruiz et al, 2009
JFR-14	JFR-4 hmr∆::KANMX4	Ruiz et al, 2009
JFR-100	JFR-4 rrm3∆::KANMX4	This study
JFR-101	JFR-4 hmr∆::KANMX4 rrm3∆::KANMX4	This study
WSR-RM3FLAG	WSR-7D RRM3-FLAG::KANMX4	This study
WSR-R52-FLAG	WSR-7D RAD52-FLAG::KANMX4	This study
WSR-Pol2TAP	WSR-7D POL2-TAP::HIS3	This study
BY4741	MATa ura3Δ0 leu2Δ0 his3Δ1 met15Δ0	Euroscarf
Y00994	BY4741 rrm3Δ::KANMX4	Euroscarf
Y00509	BY4741 tof1Δ::KANMX4	Euroscarf
Y01171	BY4741 csm3Δ::KANMX4	Euroscarf
