# Supplementary material for: A new role for Rrm3 in repair of replication-born DNA breakage by sister chromatid recombination
Source: PLoS Genet. 2017 May 5;13(5):e1006781. doi: 10.1371/journal.pgen.1006781 (PMC5438189; doi:10.1371/journal.pgen.1006781)
Supplement: S2 Table — (XLSX) [file pgen.1006781.s006.xlsx]

## Sheet: Hoja1
name	sequence
Leu2-1F	gcccctaagaagatcgtcgtt
Leu2-1R	aatggcttcggctgtgattt
Leu2-2F	tggtgtcgcttgggatagtg
Leu2-2R	ccatgaaagcggccattct
Leu2-3F	tgttgccatctgcgtcctt
Leu2-3R	cgtggcatggttcgtacaaa
Leu2-4F	aggccattgaagatgcagttaaa
Leu2-4R	ggtggtactgttggaaccaccta
p1	ttcacgcttactgcttttttc
p2	cggaggcttcatcggag
p4	ctaaacatataatatagcaaca
